# Supplementary material for: Advances and challenges in plant N-glycoengineering: when fucosylation matters
Source: Front Plant Sci. 2025 Dec 4;16:1734060. doi: 10.3389/fpls.2025.1734060 (PMC12711721; doi:10.3389/fpls.2025.1734060)
Supplement: Supplementary file 1 [file Table1.xlsx]

## Sheet: Table S1
Table S1: List of glycan structures cited in the review. Symbols, compositions, and corresponding glycan structures are shown
N-glycan structures were labelled according to the ProGlycAn nomenclature (Proglycan_nomenclature_2023.pdf).
Symbol	Extended Formulation (composition)	Sructure
Man 9	Man9GlcNAc₂
Man 8	Man8GlcNAc₂
Man 5	Man5GlcNAc₂
Man5F	Man5(α1,3Fuc)GlcNAc₂
MM	Man₃GlcNAc₂
MMF	Man₃(α1,3Fuc)GlcNAc₂
MMXF	Man₃(α1,3Fuc)(β1,2Xyl)GlcNAc₂
MGn	GlcNAc1Man₃GlcNAc₂
GnGn	GlcNAc₂Man₃GlcNAc₂
GnGnXF	GlcNAc₂Man₃(α1,3Fuc)(β1,2Xyl)GlcNAc₂
Man5A	β1,4Gal1GlcNAc1Man5GlcNAc₂
Man4A	β1,4Gal1GlcNAc1Man4GlcNAc₂
MA	β1,4Gal1GlcNAc1Man3GlcNAc₂
GnA	β1,4Gal1GlcNAc2Man3GlcNAc₂
AA	β1,4Gal2GlcNAc2Man3GlcNAc₂
MNa	α2,6Neu5Ac1β1,4Gal1GlcNAc1Man3GlcNAc₂
ANa	α2,6Neu5Acβ11,4Gal2GlcNAc2Man3GlcNAc₂
NaNa	α2,6Neu5Ac2β1,4Gal2GlcNAc2Man3GlcNAc₂
NaNaF	α2,6Neu5Ac2β1,4Gal2GlcNAc2Man3(α1,3Fuc)GlcNAc₂
Man5Gnbi	GlcNAc1(β1,4GlcNAc)Man5GlcNAc₂
GnGnbi	GlcNAc₂(β1,4GlcNAc)Man₃GlcNAc₂
Gn[GnGn]	[β1,4GlcNAc]GlcNAc₂Man₃GlcNAc₂
[GnGn]Gn	[β1,4GlcNAc]GlcNAc₂Man₃GlcNAc₂
[GnGn][GnGn]	GlcNAc4Man₃GlcNAc₂
epitopes
Le-A [FA]	[β1,3Gal(α1,4Fuc)GlcNAc]-βR
Le-X [AF]	[β1,4Gal(α1,3Fuc)GlcNAc]-βR
LDN	[β1,4GalNAcGlcNAc]-βR
LDN-F	[β1,4GalNAc(α1,3Fuc)GlcNAc]-βR
F-DLN-F	[α1,3Fucβ1,4GalNAc(α1,3Fuc)GlcNAc]-βR
Blood group A	[α1,3GalNAc(α1,2Fuc)β1,4Gal]-βR
